# Supplementary material for: Soccer Players’ Physical Performance After Loaded Plyometric-Jump Training: A Systematic Review
Source: J Funct Morphol Kinesiol. 2026 Jul 20;11(3):280. doi: 10.3390/jfmk11030280 (PMC13398299; doi:10.3390/jfmk11030280)
Supplement: Supplementary file 1 [file jfmk-11-00280-s001.zip]

Archive with 1 entries (1 files):
- jfmk-4416577-supplementary.pdf
